# Supplementary material for: Optimization of Supercritical Carbon Dioxide Extraction of Polyphenols from Black Rosehip and Their Bioaccessibility Using an In Vitro Digestion/Caco-2 Cell Model
Source: Foods. 2023 Feb 11;12(4):781. doi: 10.3390/foods12040781 (PMC9957028; doi:10.3390/foods12040781)
Supplement: Supplementary file 1 [file foods-12-00781-s001.zip]

Archive with 1 entries (1 files):
- foods-2178594-supplementary.pdf
